# Supplementary material for: The puzzle of plant hybridisation: a high propensity to hybridise but few hybrid zones reported
Source: Heredity (Edinb). 2023 Oct 27;131(5-6):307–15. doi: 10.1038/s41437-023-00654-1 (PMC10673867; doi:10.1038/s41437-023-00654-1)
Supplement: Supplementary file 4 — Supplemental Table 4 [file 41437_2023_654_MOESM4_ESM.xlsx]

## Sheet: Hoja1
	Table S4.— Phylogenetic relatedness of vertebrate taxa involved in 101 hybrid zones detected in a literature survey conducted in Google Scholar of papers published in all journals from 2015 to 2022 that included ‘hybrid zone’ in their title. Non-sister species (brown); sister species (including subspecies or lineages within the same species); species reported as closely-related even if no explici…
	non-sister species	15	14.85 %
	sister species (including subspecies or lineages within the same species);	65	64.36 %
	reported as closely-related even if no explicit phylogeny available, also including species in the same polytomy	18	17.82 %
	insufficient or unavailable information	3	2.97 %
	TOTAL	101
	Taxa	Sister species?	Comments	Group	Source for the hybrid zone	Additional source for phylogentic relationships
1	Ammodramus caudacutus x A. nelsoni	YES	"recently diverged sister spp"	birds	https://doi.org/10.1002/ece3.1864
2	Ammospiza caudacuta x A. nelsoni	YES		birds	https://doi.org/10.1002/ece3.7768
3	Aphelocoma woodhouseii subspecies	YES	same species	birds	https://doi.org/10.1093/auk/uky018
4	Baeolophus atricristatus x B. bicolor	YES		birds	https://doi.org/10.1007/s00265-016-2126-y
5	Callipepla californica x C. gambelii	YES		birds	https://doi.org/10.1002/ece3.7645
6	Camarhynchus parvulus x C. pauper		unclear	birds	https://doi.org/10.1093/czoolo/61.1.181	https://doi.org/10.1093/sysbio/syy073
7	Colaptes auratus auratus x C. a. cafer	YES	same species	birds	https://doi.org/10.1111/evo.14474
8	Corvus (corone) corone) x (C. (c.) cornix	YES	same species	birds	https://doi.org/10.1111/evo.13970	https://doi.org/10.1111/evo.12280
9	Emberiza melanocephala x E. bruniceps	YES		birds	https://doi.org/10.5253/arde.v105i1.a5	Vertebrate Zoology 65 (2015): 135-150
10	Ficedula albicollis and F. hypoleuca	YES		birds	https://doi.org/10.1111/evo.12986	https://doi.org/10.1016/j.ympev.2022.107646
11	Henicorhina leucophrys leucophrys x H. l. hilaris	YES	same species	birds	https://doi.org/10.1111/jeb.12876
12	Icterus galbula x I. bullockii		unclear	birds	https://doi.org/10.1093/auk/ukaa044	https://doi.org/10.1006/mpev.1999.0611
13	Jacana spinosa x J. jacana	YES		birds	https://doi.org/10.1111/evo.13675	https://doi.org/10.1093/auk/117.1.22
14	Milvus milvus x M. migrans migrans	YES	same species	birds	https://doi.org/10.1371/journal.pone.0159202
15	Motacilla alba alba x M.a. personata	YES	same species	birds	https://doi.org/10.1111/mec.14376
16	Passer domesticus x hispaniolensis	YES		birds	https://doi.org/10.1002/ece3.5744
17	Passer italiae x P. domesticus		closely related (hybrid species x progenitor)	birds	https://doi.org/10.1111/jeb.12652
18	Periparus ater melanolophus x P.a. aemodius	YES	same species	birds	https://doi.org/10.1002/ece3.8369
19	Phylloscopus collybita abietinus/tristis	YES	same species	birds	https://doi.org/10.1002/ece3.2782
20	Phyrapicus ruber x S. nuchalis	NO	closely related	birds	https://doi.org/10.1111/mec.15043	https://doi.org/10.1016/j.ympev.2017.04.013
21	Platycercus adscitus x P. eximius	NO		birds	https://doi.org/10.1038/s41437-018-0127-5
22	Poecile atricapillus x P. carolinensis	YES		birds	https://doi.org/10.1002/ece3.1774
23	Poephila acuticauda subspecies	YES	same species	birds	https://doi.org/10.1111/evo.14243
24	Pogoniulus bilineatus bilineatus x P. b. fischeri	YES	same species	birds	https://doi.org/10.1111/mec.15691
25	Pogoniulus pusillus x P. chrysoconus	YES		birds	https://doi.org/10.1111/mec.15691	https://doi.org/10.1093/biolinnean/blz018
26	Puffinus mauretanicus x P. yelkouan		closely related	birds	https://doi.org/10.1038/s41598-019-51188-8
27	Pyrrhura lepida coerulescens x P. l. anerythra	YES	same species	birds	https://doi.org/10.1007/s10336-015-1216-3
28	Ramphocelus 'forms': flammigerus x icteronotus	YES		birds	https://doi.org/10.1186/s12862-017-1096-7
29	Rhegmatorhina hoffmannsi x berlepschi	YES		birds	https://doi.org/10.1111/1evo.14437	https://doi.org/10.1111/jbi.13169
30	Setophaga coronata coronata x S. c. auduboni	YES	same species	birds	https://doi.org/10.1002/ece3.4469
31	Setophaga occidentalis x S. townsendi	YES		birds	https://doi.org/10.1002/ece3.7559
32	Setophaga townsendi x S. virens		closely related	birds	https://doi.org/10.1111/jeb.12989	https://doi.org/10.1016/j.ympev.2010.07.018
33	Sphyrapicus nuchalis x S. varius		closely related	birds	https://doi.org/10.1111/jav.02717	https://doi.org/10.1093/auk/100.4.871
34	Sphyrapicus nuchalis x ruber	YES		birds	https://doi.org/10.1002/ece3.2507	https://doi.org/10.1093/auk/112.3.547
35	Sphyrapicus ruber, S. nuchalis, and S. varius	YES		birds	https://doi.org/10.1111/mec.16650
36	Strix occidentalis caurina x S. o. occidentalis	YES	same species	birds	https://doi.org/10.1002/ece3.3260
37	Thraupis episcopus x T. sayaca	YES		birds	https://doi.org/10.1371/journal.pone.0270892
38	Trochilus polytmus x T. scitulus	YES		birds	https://doi.org/10.2988/0006-324X-128.1.111	https://doi.org/10.11646/zootaxa.4353.3.1
39	Zosterops pallidus x Z. virens capensis	YES		birds	https://doi.org/10.1093/biolinnean/blx012	https://doi.org/10.1111/mec.12840
40	Canis lycaon x C. latrans		closely related	canids	https://doi.org/10.1111/ddi.12543	https://doi.org/10.1111/zsc.12293
41	Canis rufus x C. latrans		closely related	canids	https://doi.org/10.1111/eva.12388	https://doi.org/10.1111/zsc.12293
42	Canis spp. X C. latrans		closely related	canids	https://doi.org/10.1002/ecs2.3320	https://doi.org/10.1111/zsc.12293
43	Crocodylus moreletii x C. acutus	NO		crocodiles	https://doi.org/10.1111/mec.13694
44	Leopardus guttulus x L. geoffroyi	NO		felids	https://doi.org/10.1111/jeb.13761	https://doi.org/10.1080/24701394.2017.1404041
45	Amphiprion chrysopterus x A. sandaracinos	NO		fishes	https://doi.org/10.1002/ece3.6769
46	Austrolebias charrua x A. reicherti		closely related	fishes	https://doi.org/10.1007/s10750-019-04104-0
47	Cottiusculus schmidti x C. nihonkaiensis	YES		fishes	https://doi.org/10.1007/s12526-017-0771-7
48	Fundulus heteroclitus heteroclitus x F. h. macrolepidotus	YES	same species	fishes	https://doi.org/10.1111/jeb.13055
49	Fundulus heteroclitus x F. grandis	YES		fishes	https://doi.org/10.1007/s11692-021-09553-x	https://doi.org/10.1111/mec.13188
50	Gambusia holbrooki x G. affinis	YES		fishes	https://doi.org/10.1002/ece3.2562	https://doi.org/10.1016/j.cbpb.2019.02.004
51	Gymnogobius breunigii x G. castaneus		closely related	fishes	https://doi.org/10.1093/biolinnean/blab033
52	Nematocharax venustus (two mitochondrial lineages)	YES	same species	fishes	https://doi.org/10.1111/jeb.13689
53	Salmo trutta (two lineages)	YES	same species	fishes	https://doi.org/10.1111/eva.13307
54	Discoglossus galganoi galganoi x D. g. jeanneae	YES	same species	frogs	https://doi.org/10.1038/s41437-020-0294-z
55	Hyla arborea x H. orientalis	NO		frogs	https://doi.org/10.1002/ece3.8527	http://doi:10.1016/j.ympev.2008.08.029
56	Hyperolius thomensis x H. molleri	YES		frogs	https://doi.org/10.1093/biolinnean/blz131
57	Odontophrynus cordobae x O. americanus		closely related	frogs	https://doi.org/10.1016/j.jcz.2021.07.001	https://doi.org/10.11646/zootaxa.4329.4.2
58	Pelodytes punctatus x P. hespericus	YES		frogs	https://doi.org/10.1038/s41437-020-0294-z
59	Pseudacris crucifer (two intraspecific mitochondrial lineages)	YES	same species	frogs	https://doi.org/10.1111/jeb.13017
60	Pseudacris nigrita x P. fouquettei	YES		frogs	https://doi.org/10.1002/ece3.2232
61	Ranitomeya imitator morphs	YES		frogs	https://doi.org/10.1098/rspb.2014.1950
62	Sphaerodactylus nicholsi x S. townsendi	NO		geckos	https://doi.org/10.1093/jhered/esz015
63	Erinaceaus europaeus x E. roumanicus		close-Species complex	hedgehog	https://doi.org/10.1038/s41437-022-00567-5
64	Eulemur rufifrons x E. cinereiceps	NO		lemurs	https://doi.org/10.1007/s10764-015-9872-y	https://doi.org/10.1111/jeb.12179
65	Ctenophorus decresii x C. modestus	YES	formerly considered subspecies	lizards	https://doi.org/10.1111/jeb.13772
66	Podarcis muralis	YES	same species	lizards	https://doi.org/10.1111/evo.14001
67	Sceloporus cowlesi x S. tristichus		unclear	lizards	https://doi.org/10.1371/journal.pone.0025827	https://doi.org/10.1093/sysbio/syp057
68	Sceloporus tristichus (grassland x juniper populations)	YES	same species	lizards	https://doi.org/10.1111/mec.14033
69	Mus musculus musculus x Mus musculus domesticus	YES	same species	mouses	https://doi.org/10.1007/s00427-016-0550-7
70	Lissotriton boscai (two lineages)	YES	same species	newt	https://doi.org/10.1111/jeb.13562
71	Cynops pyrrhogaster (two lineages)	YES	same species	newts	https://doi.org/10.1093/jhered/esx085
72	Triturus anatolicus x T. ivanbureschi		closely related	newts	https://doi.org/10.1002/evl3.9	https://www.sciencedirect.com/science/article/pii/S1055790318307176
73	Triturus marmoratus x T. pygmaeus	YES		newts	https://doi.org/10.1111/jzs.12439	https://doi.org/10.1163/18759866-07604005
74	Alouatta palliata × A. pigra	YES		primates	https://doi.org/10.1111/mec.14966
75	Hylobates lar x H. pileatus		closelly related	primates	https://doi.org/10.1371/journal.pone.0264519	https://doi.org/10.1186/1471-2148-12-150
76	Macaca mulatta x M. fascicularis	NO		primates	https://doi.org/10.1111/iji.12405	https://doi.org/10.1007/s10528-005-6777-z
77	Papio cynocephalus x P. anubis	YES		primates	https://doi.org/10.1098/rspb.2019.0431	https://doi.org/10.1002/ajpa.10340
78	Papio kindae x P. ursinus griseipes	YES		primates	https://doi.org/10.1111/mec.15858	https://doi.org/10.1186/s13100-018-0118-3
79	Plecturocebus baptista x P. hoffmannsi		closely related	primates	https://doi.org/10.1590/1809-4392201803411	https://doi.org/10.1186/s12983-016-0142-4
80	Sapajus robustus x S. nigritus	NO		primates	https://doi.org/10.1002/ajp.22696
81	Oryctolagus cuniculus cuniculus x O. c. algirus	YES	same species	rabbits	https://doi.org/10.1111/mec.14494
82	Chioglossa lusitanica lusitanica x C. l. longipes	YES	same species	salamander	https://doi.org/10.1111/jeb.13982
83	Ambystoma maculatum (two lineages)	YES	same species	salamanders	https://doi.org/10.1093/jhered/esv042
84	Hydromantes ambrosii x H. italicus	NO		salamanders	https://doi.org/10.1111/jbi.13621	https://doi.org/10.1111/j.1365-2699.2007.01817.x
85	Triturus cristatus x marmoratus	NO		salamanders	https://doi.org/10.1002/ece3.2676	https://doi.org/10.1163/18759866-07604005
86	Triturus cristatus x T. carnifex	NO		salamanders	https://doi.org/10.1002/ece3.5683	https://doi.org/10.1163/18759866-07604005
87	Sorex araneus (chromosome races)	YES	same species	shrews	https://doi.org/10.1111/j.1558-5646.1992.tb00624.x
88	Crotalus scutulatus x C. viridis		closely related	snakes	https://doi.org/10.3390/toxins8060188	https://doi.org/10.1016/j.ympev.2021.107313
89	Crotalus viridis x C. oreganus concolor	NO		snakes	https://doi.org/10.1111/evo.14612
90	Natrix astreptophora x N. helvetica	YES		snakes	https://doi.org/10.1093/biolinnean/blaa152	https://doi.org/10.1111/bij.12782
91	Glaucomys sabrinu x G. volans		closely related	squirrels	https://doi.org/10.1139/cjz-2021-0086
92	Gasterosteus aculeatus (two populations)	YES	same species	sticklebacks	https://doi.org/10.1111/evo.12917
93	Alytes obstetricans almogavarii x A. o. pertinax	YES	same species	toads	https://brill.com/view/journals/amre/41/1/article-p105_9.xml
94	Bombina bombina x B. variegata	YES		toads	https://doi.org/10.1111/j.1558-5646.1998.tb05156.x	https://doi.org/10.1111/j.1365-294X.2011.05175.x
95	Bufo bufo x B. spinosus		closely related	toads	https://doi.org/10.1111/mec.14273
96	Sternotherus depressus x S. peltifer	YES		turtles	https://doi.org/10.1111/mec.14983
97	Microtus arvalis x M. obscurus	YES		voles	https://doi.org/10.1007/s00436-021-07134-7
98	Petrogale lateralis centralis x P. l. kimberleyensis	YES	same species	wallabies	https://doi.org/10.1071/ZO20052
99	Neotoma bryanti x N. lepida		closely related	woodrats	https://doi.org/10.1002/ece3.7399	https://doi.org/10.1093/jmammal/gyac031
100	Neotoma floridana and N. micropus	NO		woodrats	https://doi.org/10.1093/jmammal/gyaa164
101	Neotoma fuscipes x N. macrotis	YES		woodrats	https://doi.org/10.1016/j.cub.2017.11.029	https://doi.org/10.1016/j.ympev.2006.08.011
